# Supplementary material for: Extraction and Quantitation of Phytosterols from Edible Brown Seaweeds: Optimization, Validation, and Application
Source: Foods. 2023 Jan 5;12(2):244. doi: 10.3390/foods12020244 (PMC9858231; doi:10.3390/foods12020244)
Supplement: Supplementary file 1 [file foods-12-00244-s001.zip]

Archive with 1 entries (1 files):
- foods-2079412-supplementary.docx
